# Supplementary material for: MFS Transporters and GABA Metabolism Are Involved in the Self-Defense Against DON in Fusarium graminearum
Source: Front Plant Sci. 2018 Apr 13;9:438. doi: 10.3389/fpls.2018.00438 (PMC5908970; doi:10.3389/fpls.2018.00438)
Supplement: Supplementary file 1 [file Table_1.xlsx]

## Sheet: Table S1
Table S1. Specifically induced genes in the DON-treated tri5-12-tri101 mutant of F. graminearum.
Gene ID	Description	Gene Ontology	Enzyme Nomenclature	Length (aa)
FGRRES_00195	Monocarboxylate transporter 2	P:transmembrane transport; C:integral component of membrane	-	446
FGRRES_00405	Transporter protein HOL1	P:transmembrane transport; C:integral component of membrane	-	572
FGRRES_00406	Acid phosphatase	P:dephosphorylation; F:acid phosphatase activity; P:riboflavin metabolic process; P:hexachlorocyclohexane metabolic process	EC:3.1.3.2	475
FGRRES_00407	2,4-Dienoyl-CoA reductase	C:peroxisomal matrix; F:2,4-dienoyl-CoA reductase (NADPH) activity; P:fatty acid catabolic process; P:ascospore formation; P:oxidation-reduction process	EC:1.3.1.34	307
FGRRES_00416	MFS NNP nitrate/nitrite transporter	F:nitrite transmembrane transporter activity; C:integral component of membrane; P:nitrite transport; F:nitrate transmembrane transporter activity; P:nitrate transport; P:transmembrane transport	-	515
FGRRES_00434	Suppressor of lethality of KEX2-GAS1 double null mutant protein 3	-		1287
FGRRES_00469	AGC/RSK/RSKP70 protein kinase	C:cytosol; F:protein serine/threonine kinase activity; F:ATP binding; P:protein phosphorylation; P:signal transduction; P:serine family amino acid metabolic process	EC:2.7.11.0	512
FGRRES_00600	Alpha-methylacyl-CoA racemase	F:catalytic activity; P:metabolic process	-	440
FGRRES_00773	Copper transporter	C:integral component of membrane; P:copper ion transmembrane transport; F:copper ion transmembrane transporter activity	-	190
FGRRES_00814	IM-barrel metal-dependent hydrolase	P:metabolic process; F:hydrolase activity	-	293
FGRRES_00852	Protein phosphatase	C:nucleus; C:vacuole; C:endoplasmic reticulum; F:magnesium-dependent protein serine/threonine phosphatase activity; F:cofactor binding; P:protein dephosphorylation; P:cellular sodium ion homeostasis; P:cellular potassium ion homeostasis; P:regulation of ATPase activity; C:magnesium-dependent protein serine/threonine phosphatase complex	-	534
FGRRES_00866	Nuclear elongation and deformation protein 1	C:cytosol; P:plasmid maintenance; F:phosphatidate phosphatase activity; C:nuclear membrane; P:endoplasmic reticulum organization; F:transcription regulatory region DNA binding; P:dephosphorylation; C:extrinsic component of membrane; P:nucleocytoplasmic transport; P:vacuole fusion, non-autophagic; P:aerobic respiration; P:triglyceride biosynthetic process; P:lipid particle organization; P:nucleus …	EC:3.1.3.4	784
FGRRES_01149	RING finger protein	F:protein binding		808
FGRRES_01389	Transaminase type I	F:pyridoxal phosphate binding; P:biosynthetic process; F:catalytic activity	-	398
FGRRES_01520	BTB/POZ domain containing protein	F:protein binding		286
FGRRES_01608_M	Hypothetical protein	F:protein binding		453
FGRRES_01736_M	Hypothetical protein	-		473
FGRRES_01770	WSC2 glucoamylase III (alpha-1,4-glucan-glucosidase)	-		277
FGRRES_01771	Hypothetical protein	-		202
FGRRES_01948	Regulator of nonsense transcription	C:cytosol; C:polysome; F:RNA binding; F:protein binding; P:DNA recombination; P:nuclear-transcribed mRNA catabolic process, 3'-5' exonucleolytic nonsense-mediated decay	-	1142
FGRRES_01965	Hypothetical protein	-		535
FGRRES_01997	Tetracycline efflux protein	P:transmembrane transport; C:integral component of membrane	-	509
FGRRES_02331	Monocarboxylate transporter	P:transmembrane transport; C:integral component of membrane	-	446
FGRRES_02449	Protein NSP-INTERACTING KINASE 1	C:intracellular; C:membrane; F:phosphorelay sensor kinase activity; F:protein binding; P:phosphorelay signal transduction system; P:signal transduction by phosphorylation; C:protein histidine kinase complex	-	1188
FGRRES_02465	Cysteine synthase A	-		529
FGRRES_02467	Isopenicillin N epimerase	C:nucleus; C:cytosol; F:transferase activity; F:hercynylcysteine sulfoxide lyase activity (ergothioneine-forming); F:hercynylselenocysteine lyase activity (selenoneine-forming); P:ergothioneine biosynthetic process; P:selenoneine biosynthetic process	-	454
FGRRES_02516	Helix-loop-helix protein	F:protein dimerization activity; F:DNA binding	-	461
FGRRES_02517	Hypothetical protein	-		115
FGRRES_02564	FHA domain containing protein	C:cytosol; C:cell division site; C:mitotic spindle pole body; F:protein binding; F:zinc ion binding; F:ligase activity; F:ubiquitin-ubiquitin ligase activity; P:mitotic spindle assembly checkpoint; P:negative regulation of septation initiation signaling; P:Dma1-dependent checkpoint; P:protein autoubiquitination; P:negative regulation of protein localization to spindle pole body	-	608
FGRRES_02624	nitrogen fixation protein	C:mitochondrion; C:protein complex; F:iron ion binding; F:iron-sulfur transferase activity; F:2 iron, 2 sulfur cluster binding; P:cellular iron ion homeostasis; P:[2Fe-2S] cluster assembly; P:protein maturation by iron-sulfur cluster transfer	-	192
FGRRES_02642_M	Hypothetical protein	-		311
FGRRES_02697	GDP-fucose transporter	N/A; C:Golgi apparatus; N/A; C:integral component of membrane	-	352
FGRRES_02738	Arrestin-related trafficking adapter	-		973
FGRRES_02905	Hypothetical protein	-		661
FGRRES_02908	Cytochrome P450 oxidoreductase	F:monooxygenase activity; F:iron ion binding; F:oxidoreductase activity, acting on paired donors, with incorporation or reduction of molecular oxygen, NAD(P)H as one donor, and incorporation of two atoms of oxygen into one donor; F:2 iron, 2 sulfur cluster binding; P:aromatic compound catabolic process; P:oxidation-reduction process	EC:1.14.12.0	412
FGRRES_02973	Hypothetical protein	-		99
FGRRES_02978	MFS SP sugar:H+ symporter	C:integral component of membrane; F:substrate-specific transmembrane transporter activity; P:transmembrane transport	-	527
FGRRES_03015	transporter MCH2	P:transmembrane transport; C:integral component of membrane	-	457
FGRRES_03016	Hydrolase or acyltransferase (alpha beta hydrolase superfamily)	P:metabolic process; F:transferase activity, transferring acyl groups; F:hydrolase activity	-	309
FGRRES_03033	Fluconazole resistance protein	P:transmembrane transport; C:integral component of membrane	-	574
FGRRES_03045_M	phospholipid-translocating ATPase	C:integral component of membrane; P:response to stress	-	307
FGRRES_03111	Urea active transporter	C:nucleus; C:plasma membrane; C:integral component of membrane; F:urea transmembrane transporter activity; F:putrescine transmembrane transporter activity; F:spermidine transmembrane transporter activity; P:putrescine transport; P:urea transmembrane transport; N/A; P:spermidine transport	-	674
FGRRES_03149	GNAT family N-acetyltransferase	F:N-acetyltransferase activity; P:acyl-carrier-protein biosynthetic process	-	181
FGRRES_03162	Formate transporter	P:transport; C:membrane; F:transporter activity	-	326
FGRRES_03163	Flavin-binding monooxygenase	F:N,N-dimethylaniline monooxygenase activity; F:flavin adenine dinucleotide binding; F:NADP binding; P:oxidation-reduction process		562
FGRRES_03233	Sugar transporter	C:integral component of membrane; F:substrate-specific transmembrane transporter activity; P:carbohydrate transport; P:transmembrane transport	-	476
FGRRES_03520	Cytidine and deoxycytidylate deaminase zinc-binding region	F:zinc ion binding; F:hydrolase activity; P:metabolic process	-	219
FGRRES_03603	Phosphoribosyl transferase domain protein	C:cytoplasm; F:phosphomevalonate kinase activity; F:UDP-N-acetylmuramate dehydrogenase activity; F:flavin adenine dinucleotide binding; P:cholesterol biosynthetic process; P:nucleoside metabolic process; P:phosphorylation; P:oxidation-reduction process; P:amino sugar metabolic process	EC:2.7.4.2; EC:1.1.1.158	1136
FGRRES_03802	Hypothetical protein	F:protein binding; F:transferase activity; P:metabolic process	-	203
FGRRES_03882	ATPase	C:plasma membrane; C:integral component of membrane; F:ATP binding; F:ATPase activity, coupled to transmembrane movement of substances; P:metabolic process; P:transmembrane transport	-	1474
FGRRES_03913	Zinc alcohol dehydrogenase	F:zinc ion binding; F:oxidoreductase activity; P:oxidation-reduction process	-	348
FGRRES_04117	NAD-specific glutamate dehydrogenase	C:mitochondrion; C:cytosol; F:glutamate dehydrogenase (NAD+) activity; P:glutamate catabolic process to 2-oxoglutarate; P:oxidation-reduction process; P:electron transport	EC:1.4.1.2	1049
FGRRES_04196	Succinate-semialdehyde dehydrogenase (NADP+)	F:succinate-semialdehyde dehydrogenase [NAD(P)+] activity; P:gamma-aminobutyric acid catabolic process; P:oxidation-reduction process; P:tyrosine metabolic process	EC:1.2.1.16	494
FGRRES_04218	Acetyltransferase	C:cytosol; F:N-acetyltransferase activity; C:nucleus; P:acyl-carrier-protein biosynthetic process	-	181
FGRRES_04332	Atrophin-1 related	-		656
FGRRES_04369	Myo-inositol transporter	C:integral component of membrane; F:substrate-specific transmembrane transporter activity; P:transmembrane transport	-	525
FGRRES_04383	Hypothetical protein	-		463
FGRRES_04460_M	Hypothetical protein	P:regulation of transcription, DNA-templated; F:sequence-specific DNA binding transcription factor activity; F:sequence-specific DNA binding; F:zinc ion binding; C:transcription factor complex; P:regulation of transcription, DNA-templated	-	80
FGRRES_04461	Hypothetical protein	-		274
FGRRES_04475	Hypothetical protein	-		196
FGRRES_04493	Hypothetical protein	-		186
FGRRES_04494	Hypothetical protein	-		453
FGRRES_04574	Hypothetical protein	F:protein binding		783
FGRRES_04583	Small secreted protein	-		148
FGRRES_04598	CLC chloride channel protein	N/A; C:integral component of membrane; F:voltage-gated chloride channel activity; P:chloride transport; P:transmembrane transport	-	741
FGRRES_04720	Zeaxanthin chloroplastic	F:monooxygenase activity; F:FAD binding; P:oxidation-reduction process	-	404
FGRRES_04780	Ferric reductase Fre2p	C:integral component of membrane; F:oxidoreductase activity; P:oxidation-reduction process	-	692
FGRRES_04884_M	Hypothetical protein	-		147
FGRRES_05010_M	Serine threonine-protein phosphatase 6 regulatory ankyrin repeat subunit B protein	F:protein binding		312
FGRRES_05011	tartrate transporter	P:transmembrane transport; C:integral component of membrane	-	503
FGRRES_05241	Hypothetical protein	-		879
FGRRES_05322	Fatty acid synthase subunit fungi type	C:mitochondrion; C:lipid particle; C:fatty acid synthase complex; F:[acyl-carrier-protein] S-acetyltransferase activity; F:[acyl-carrier-protein] S-malonyltransferase activity; F:enoyl-[acyl-carrier-protein] reductase (NADH) activity; F:enoyl-[acyl-carrier-protein] reductase (NADPH, B-specific) activity; F:palmitoyltransferase activity; F:3-hydroxyacyl-[acyl-carrier-protein] dehydratase activity;…	EC:1.3.1.10; EC:1.3.1.9; EC:2.3.1.39; EC:4.2.1.59; EC:2.3.1.38	2104
FGRRES_05338	Hypothetical protein	-		603
FGRRES_05407	Hypothetical protein	-		261
FGRRES_05408	Negative regulator of differentiation 1	F:nucleic acid binding		341
FGRRES_05525	Acyl-CoA-dependent ceramide synthase	C:integral component of membrane; C:endoplasmic reticulum; P:metabolic process; P:plasma membrane organization; F:transferase activity, transferring acyl groups	-	456
FGRRES_05554	4-aminobutyrate aminotransferase	F:4-aminobutyrate transaminase activity; F:pyridoxal phosphate binding; P:gamma-aminobutyric acid metabolic process; P:alanine metabolic process; P:aspartate metabolic process; P:beta-alanine metabolic process	EC:2.6.1.19	503
FGRRES_05643_M	Hypothetical protein	-		512
FGRRES_05724	Related to FAD binding domain protein	F:sequence-specific DNA binding RNA polymerase II transcription factor activity; P:regulation of transcription from RNA polymerase II promoter; C:nucleus; F:zinc ion binding	-	536
FGRRES_05987	Phosphoglycerate mutase DET1	C:cytoplasm; F:acid phosphatase activity; P:dephosphorylation; P:intracellular sterol transport; P:riboflavin metabolic process; P:hexachlorocyclohexane metabolic process	EC:3.1.3.2	494
FGRRES_06046	Hypothetical protein	-		681
FGRRES_06119	Endo-1,4-beta-glucanase	P:carbohydrate metabolic process; F:hydrolase activity, hydrolyzing O-glycosyl compounds	EC:3.2.1.0	378
FGRRES_06187	Hypothetical protein	-		135
FGRRES_06324	Sterol uptake control protein 2	C:nucleus; F:sequence-specific DNA binding RNA polymerase II transcription factor activity; F:zinc ion binding; P:regulation of transcription from RNA polymerase II promoter	-	518
FGRRES_06328	Phosphoketolase	P:carbohydrate metabolic process; C:cytosol; C:nucleus; F:aldehyde-lyase activity	EC:4.1.2.0	819
FGRRES_06357	Hypothetical protein	-		144
FGRRES_06381	Haloacid type II	P:metabolic process; F:hydrolase activity	-	240
FGRRES_06512	Stress responsive A/B barrel domain-containing protein	-		134
FGRRES_06513	high-affinity nickel-transporter	C:endoplasmic reticulum; C:integral component of membrane; F:high-affinity nickel cation transmembrane transporter activity; F:metal ion binding; P:nickel cation import across plasma membrane	-	409
FGRRES_06514	Hypothetical protein	-		370
FGRRES_06580	Acetyl-CoA carboxylase	C:fungal-type vacuole membrane; F:acetyl-CoA carboxylase activity; F:biotin carboxylase activity; F:ATP binding; F:metal ion binding; P:fatty acid biosynthetic process; P:pyruvate metabolic process; C:biotin carboxylase complex	EC:6.4.1.2; EC:6.3.4.14	2281
FGRRES_06751	4-aminobutyrate aminotransferase	F:4-aminobutyrate transaminase activity; F:pyridoxal phosphate binding; P:gamma-aminobutyric acid metabolic process; P:alanine metabolic process; P:aspartate metabolic process; P:beta-alanine metabolic process	EC:2.6.1.19	459
FGRRES_06752	Succinate-semialdehyde dehydrogenase	F:succinate-semialdehyde dehydrogenase [NAD(P)+] activity; P:gamma-aminobutyric acid catabolic process; P:oxidation-reduction process; P:tyrosine metabolic process	EC:1.2.1.16	490
FGRRES_06774_M	Hypothetical protein	-		425
FGRRES_06783	Hypothetical protein	-		124
FGRRES_06868	DNA-binding protein SMUBP-2	F:ATP binding	-	304
FGRRES_06890	General alpha-glucoside permease	C:integral component of membrane; P:transmembrane transport		647
FGRRES_06891	Hypothetical protein	-		157
FGRRES_06900	Molybdenum cofactor biosynthesis protein 1 A	C:molybdopterin synthase complex; F:catalytic activity; F:metal ion binding; F:4 iron, 4 sulfur cluster binding; P:Mo-molybdopterin cofactor biosynthetic process	-	650
FGRRES_06969	F-box protein FBL2	F:protein binding		693
FGRRES_07000	Epoxide hydrolase	F:hydrolase activity; P:vesicle docking involved in exocytosis; C:exocyst; P:metabolic process; P:protein transport	-	514
FGRRES_07368	Nitrate assimilation regulatory protein nirA	C:nucleus; F:sequence-specific DNA binding RNA polymerase II transcription factor activity; F:DNA binding; F:zinc ion binding; P:regulation of transcription from RNA polymerase II promoter	-	884
FGRRES_07448	Hypothetical protein	F:DNA binding	-	456
FGRRES_07450	SREBP cleavage-activating protein	C:endoplasmic reticulum; C:integral component of membrane; C:SREBP-SCAP complex; F:protein binding; P:sterol regulatory element binding protein cleavage; P:positive regulation of ergosterol biosynthetic process	-	1138
FGRRES_07500	Sulfite oxidase	F:oxidoreductase activity; F:molybdenum ion binding; P:nitrate assimilation; P:oxidation-reduction process	-	601
FGRRES_07592	Acyl-Coa N-acyltransferase protein	F:N-acetyltransferase activity; P:acyl-carrier-protein biosynthetic process	-	179
FGRRES_07630	Hypothetical protein	-		85
FGRRES_07670	Hypothetical protein	-		259
FGRRES_07832	Vacuolar iron transporter	N/A; P:cellular manganese ion homeostasis; C:fungal-type vacuole membrane; P:cellular calcium ion homeostasis; F:manganese ion transmembrane transporter activity; F:ferrous iron transmembrane transporter activity; P:cellular iron ion homeostasis; P:manganese ion transmembrane transport; C:Golgi apparatus; P:ferrous iron transport	-	273
FGRRES_07874	Hypothetical protein	-		121
FGRRES_07886	O-acetyltransferase Cas1	P:metabolic process; F:transferase activity	-	879
FGRRES_07913	Mitochondrial phosphate carrier protein	F:hydrolase activity; P:metabolic process		83
FGRRES_07960	Membrane protein	P:regulation of cell size; C:endoplasmic reticulum	-	579
FGRRES_08230	DUF895 domain membrane protein	P:transmembrane transport; C:integral component of membrane	-	531
FGRRES_08232	protein ydbB	F:manganese ion binding	-	127
FGRRES_08238	Hypothetical protein	-		146
FGRRES_08348	Anthranilate synthase component II	P:glutamine metabolic process; F:transferase activity	-	251
FGRRES_08377	Cytochrome P450 oxidoreductase	F:heme binding; F:oxidoreductase activity, acting on paired donors, with incorporation or reduction of molecular oxygen; F:monooxygenase activity; F:iron ion binding; P:oxidation-reduction process	-	503
FGRRES_08402	Nitrite reductase	F:nitrite reductase [NAD(P)H] activity; F:heme binding; F:metal ion binding; F:flavin adenine dinucleotide binding; F:NADP binding; F:2 iron, 2 sulfur cluster binding; P:nitrate assimilation; P:oxidation-reduction process	EC:1.7.1.4	1088
FGRRES_08446_M	mitochondrial rho GTPase 1	C:nuclear envelope; C:cytosol; C:integral component of mitochondrial outer membrane; C:ERMES complex; F:GTPase activity; F:calcium ion binding; F:GTP binding; P:mitochondrion inheritance; P:small GTPase mediated signal transduction; P:metabolic process; P:regulation of mitochondrion organization; P:protein transport; P:phospholipid homeostasis; P:mitochondrion-ER tethering	-	627
FGRRES_08499	RING-9 protein	F:protein binding; F:zinc ion binding; F:ligase activity; P:metabolic process	-	746
FGRRES_08511	Gluconate 5-dehydrogenase	F:oxidoreductase activity; P:oxidation-reduction process	-	345
FGRRES_08596	NAD-dependent aldehyde dehydrogenase	C:nucleus; C:cytosol; F:oxidoreductase activity, acting on the aldehyde or oxo group of donors, NAD or NADP as acceptor; P:reciprocal meiotic recombination; P:oxidation-reduction process	EC:1.2.1.0	613
FGRRES_08616	Hypothetical protein	-		167
FGRRES_08633_M	Hypothetical protein	-		411
FGRRES_08730_M	Phosphatidylinositol phosphate phosphatase	P:phosphatidylinositol dephosphorylation; F:phosphatidylinositol-4,5-bisphosphate 5-phosphatase activity; C:endoplasmic reticulum	EC:3.1.3.36	558
FGRRES_08795	Polyketide synthase	F:oxidoreductase activity; F:transferase activity; F:phosphopantetheine binding; P:oxidation-reduction process	-	2350
FGRRES_08936	GDPGTP exchange factor partial	C:cell division site; C:cytosol; C:cellular bud neck; F:phosphatidylinositol-4-phosphate binding; C:cell tip; C:transport vesicle; C:cellular bud tip; P:exocytosis; F:guanyl-nucleotide exchange factor activity; P:positive regulation of GTPase activity; P:intracellular protein transport; P:autophagy	-	669
FGRRES_08983	Hypothetical protein	-		235
FGRRES_09008	Hypothetical protein	-		354
FGRRES_09067	Acetyltransferase	C:integral component of membrane; F:N-acetyltransferase activity; F:DNA binding; P:acyl-carrier-protein biosynthetic process	-	174
FGRRES_09402_M	Sn-1,2-diacylglycerol partial	C:membrane; F:phosphotransferase activity, for other substituted phosphate groups; P:phospholipid biosynthetic process	EC:2.7.8.0	455
FGRRES_09410	C2H2 zinc finger protein FlbC	F:nucleic acid binding; F:metal ion binding	-	305
FGRRES_09497	SH3 domain-containing protein	F:protein binding		401
FGRRES_09498_M	Blocked early in transport 1	-		169
FGRRES_09534	Hypothetical protein	-		1166
FGRRES_09564	Compass complex protein	C:nuclear chromatin; C:viral capsid; C:Set1C/COMPASS complex; C:Lid2 complex; F:structural molecule activity; F:protein binding; F:histone methyltransferase activity (H3-K4 specific); P:telomere maintenance; P:chromatin remodeling; P:chromatin silencing at telomere; P:regulation of transcription from RNA polymerase II promoter; P:histone H3-K4 trimethylation	-	552
FGRRES_09698	F-box domain-containing protein	-		240
FGRRES_09762	NAD-dependent aldehyde dehydrogenase	F:oxidoreductase activity, acting on the aldehyde or oxo group of donors, NAD or NADP as acceptor; P:oxidation-reduction process	EC:1.2.1.0	467
FGRRES_09820	Cysteine dioxygenase	P:L-cysteine metabolic process; F:cysteine dioxygenase activity; F:iron ion binding; P:oxidation-reduction process; P:taurine metabolic process	EC:1.13.11.20	219
FGRRES_09856	RING finger protein	C:cytosol; F:protein binding; F:zinc ion binding	-	511
FGRRES_09946	Hypothetical protein	-		463
FGRRES_09950	Hypothetical protein	F:protein binding		305
FGRRES_09977	Hypothetical protein	-		138
FGRRES_10080	Delta-aminolevulinic acid dehydratase	C:cytosol; F:porphobilinogen synthase activity; F:metal ion binding; P:porphyrin-containing compound biosynthetic process; P:mycelium development; P:chlorophyll metabolic process	EC:4.2.1.24	386
FGRRES_10081	Hard surface induced protein 3	F:transferase activity, transferring acyl groups other than amino-acyl groups; P:metabolic process	EC:2.3.1.0	519
FGRRES_10118	Ketol-acid mitochondrial	C:mitochondrial nucleoid; F:double-stranded DNA binding; F:ketol-acid reductoisomerase activity; F:isomerase activity; P:mitochondrial genome maintenance; P:mycelium development; P:oxidation-reduction process; P:isoleucine biosynthetic process; P:leucine biosynthetic process; P:valine biosynthetic process; P:pantothenate biosynthetic process	EC:1.1.1.86	405
FGRRES_10144	Fe-S cluster assembly protein Dre2	C:nucleus; C:mitochondrial intermembrane space; C:cytosol; F:electron carrier activity; F:metal ion binding; F:2 iron, 2 sulfur cluster binding; F:4 iron, 4 sulfur cluster binding; P:hydrogen peroxide-mediated programmed cell death; P:iron-sulfur cluster assembly; P:negative regulation of apoptotic process; P:electron transport	-	331
FGRRES_10165	Hypothetical protein	-		307
FGRRES_10224	Hypothetical protein	-		86
FGRRES_10354	Hypothetical protein	-		387
FGRRES_10404	Family inorganic phosphate transporter	P:phosphate ion transport; C:membrane; F:inorganic phosphate transmembrane transporter activity; P:transmembrane transport	-	578
FGRRES_10450_M	NADH oxidase	F:FMN binding; F:oxidoreductase activity; P:oxidation-reduction process	-	423
FGRRES_10486	Hypothetical protein	-		200
FGRRES_10495	Hypothetical protein	-		289
FGRRES_10496	Hypothetical protein	-		137
FGRRES_10540	Hypothetical protein	-		586
FGRRES_10553	Hypothetical protein	-		441
FGRRES_10695	Isotrichodermin C-15 hydroxylase (cytochrome P450 monooxygenase CYP65A1)	F:heme binding; F:oxidoreductase activity, acting on paired donors, with incorporation or reduction of molecular oxygen; F:monooxygenase activity; F:iron ion binding; P:oxidation-reduction process	-	440
FGRRES_10803	Hypothetical protein	-		188
FGRRES_10804	Glutaryl-CoA dehydrogenase	F:acyl-CoA dehydrogenase activity; F:flavin adenine dinucleotide binding; P:oxidation-reduction process; P:electron transport	EC:1.3.99.3	426
FGRRES_10888	DUF895 domain membrane protein	P:transmembrane transport; C:integral component of membrane	-	504
FGRRES_11110	Hypothetical protein	-		436
FGRRES_11290	Hypothetical protein	-		197
FGRRES_11291	Metallo-beta-lactamase domain protein	P:metabolic process; F:hydrolase activity	-	294
FGRRES_11317	Acetyltransferase	F:N-acetyltransferase activity; P:acyl-carrier-protein biosynthetic process	-	169
FGRRES_11408	Ethyl tert-butyl ether degradation	-		101
FGRRES_11697	Glutamine synthetase	F:glutamate-ammonia ligase activity; P:glutamine biosynthetic process; P:peptidoglycan biosynthetic process	EC:6.3.1.2	476
FGRRES_11757	Hypothetical protein	-		60
FGRRES_11816	Hypothetical protein	-		99
FGRRES_11843	Succinate-semialdehyde dehydrogenase (NADP+)	F:succinate-semialdehyde dehydrogenase [NAD(P)+] activity; P:gamma-aminobutyric acid catabolic process; P:oxidation-reduction process; P:tyrosine metabolic process	EC:1.2.1.16	502
FGRRES_11901	Hypothetical protein	-		101
FGRRES_12050_1_M	Cysteine synthase A	-		523
FGRRES_12062	Hypothetical protein	-		100
FGRRES_12253	Hypothetical protein	-		187
FGRRES_12379_M	Amino acid transport protein GAP1	C:integral component of membrane; F:amino acid transmembrane transporter activity; P:amino acid transmembrane transport	-	661
FGRRES_12425	Hypothetical protein	-		241
FGRRES_12575	Hypothetical protein	-		194
FGRRES_12588	Hypothetical protein	-		544
FGRRES_12652	Hypothetical protein	-		320
FGRRES_12658	Hypothetical protein	-		119
FGRRES_12699	Hypothetical protein	-		135
FGRRES_12740	Hypothetical protein	-		100
FGRRES_12911	Hypothetical protein	-		101
FGRRES_12932	Hypothetical protein	-		42
FGRRES_12988	Hypothetical protein	-		153
FGRRES_13061	Hypothetical protein	-		147
FGRRES_13089	Hypothetical protein	-		103
FGRRES_13331	Hypothetical protein	-		108
FGRRES_13332	Hypothetical protein	-		105
FGRRES_13378_M	Hypothetical protein	-		66
FGRRES_13493	Protein SERAC1	P:metal ion transport; C:membrane; F:metal ion transmembrane transporter activity; P:transmembrane transport	-	1310
FGRRES_13506	Hypothetical protein	-		128
FGRRES_13509	Serine/threonine protein kinase	F:protein kinase activity; P:protein phosphorylation; F:ATP binding	-	767
FGRRES_13528	Hypothetical protein	-		140
FGRRES_13529	Hypothetical protein	-		106
FGRRES_13591	Hypothetical protein	-		112
FGRRES_13601	Hypothetical protein	-		55
FGRRES_13659	Hypothetical protein	-		155
FGRRES_13669	Hypothetical protein	-		131
FGRRES_13771	Hypothetical protein	-		104
FGRRES_13830	C6 transcription	C:nucleus; F:sequence-specific DNA binding RNA polymerase II transcription factor activity; F:DNA binding; F:zinc ion binding; P:regulation of transcription from RNA polymerase II promoter	-	675
FGRRES_13896_M	Hypothetical protein	-		393
FGRRES_13916	Hypothetical protein	-		118
FGRRES_13919	Hypothetical protein	-		195
FGRRES_15286	Hypothetical protein	-		66
FGRRES_15338	Hypothetical protein	-		70
FGRRES_15464	Hypothetical protein	-		50
FGRRES_15486	Hypothetical protein	-		74
FGRRES_15487	Hypothetical protein	-		90
FGRRES_15566	Hypothetical protein	-		91
FGRRES_15594	Hypothetical protein	-		56
FGRRES_15618	Hypothetical protein	-		93
FGRRES_15619	Hypothetical protein	-		87
FGRRES_15782	Forkhead box protein o4	P:regulation of transcription, DNA-templated; F:sequence-specific DNA binding transcription factor activity; F:sequence-specific DNA binding; C:nucleus; C:transcription factor complex; P:regulation of transcription, DNA-templated	-	599
FGRRES_15910	Nitrate reductase	F:heme binding; F:molybdenum ion binding; F:molybdopterin cofactor binding; F:nitrate reductase (NADPH) activity; P:nitric oxide biosynthetic process; P:nitrate assimilation; P:oxidation-reduction process; C:nitrate reductase complex	EC:1.7.1.3	892
FGRRES_15917_M	Endo-1,4-beta-xylanase	C:extracellular region; F:cellulose binding; F:endo-1,4-beta-xylanase activity; P:xylan catabolic process	EC:3.2.1.8	276
FGRRES_15924	Dihydroxy-acid mitochondrial	F:dihydroxy-acid dehydratase activity; P:isoleucine biosynthetic process; P:leucine biosynthetic process; P:valine biosynthetic process; P:pantothenate biosynthetic process	EC:4.2.1.9	598
FGRRES_15935	protein yjlB	F:nutrient reservoir activity	-	177
FGRRES_15963	Cutinase transcription factor 1 beta	C:nucleus; F:sequence-specific DNA binding RNA polymerase II transcription factor activity; F:DNA binding; F:zinc ion binding; P:regulation of transcription from RNA polymerase II promoter	-	671
FGRRES_15975	Integral membrane protein PTH11	-		463
FGRRES_15983	Aur protein kinase	C:spindle microtubule; F:protein kinase activity; F:ATP binding; P:mitotic sister chromatid segregation; P:cytokinesis; P:protein phosphorylation; P:mitotic spindle organization; P:regulation of mitosis; P:mitotic cell cycle checkpoint; P:attachment of spindle microtubules to kinetochore; P:spindle checkpoint; P:protein localization to chromosome; P:single-organism metabolic process; P:meiotic ch…	-	343
FGRRES_16032	Hypothetical protein	-		259
FGRRES_16095	Hypothetical protein	-		579
FGRRES_16112	Hypothetical protein	F:metal ion binding	-	321
FGRRES_16161_M	Mannosyltransferase	F:metal ion binding; P:regulation of transcription, DNA-templated; F:transferase activity, transferring glycosyl groups	-	482
FGRRES_16260	Monocarboxylate transporter 2	P:transmembrane transport; C:integral component of membrane	-	463
FGRRES_16273_M	Chitin synthase	F:chitin synthase activity; P:chitin biosynthetic process	EC:2.4.1.16	1005
FGRRES_16326_M	Hypothetical protein	-		429
FGRRES_16620	Developmental regulator flbA	C:intracellular; P:termination of G-protein coupled receptor signaling pathway; P:intracellular signal transduction	-	727
FGRRES_16735_M	Fatty acid elongation protein	P:fatty acid biosynthetic process; F:transferase activity; C:integral component of membrane	-	541
FGRRES_16753	Hypothetical protein	-		341
FGRRES_16777	Hypothetical protein	C:nucleus; F:sequence-specific DNA binding; P:regulation of transcription, DNA-templated	-	525
FGRRES_16910	Hypothetical protein	C:nucleus; F:sequence-specific DNA binding RNA polymerase II transcription factor activity; F:zinc ion binding; P:regulation of transcription from RNA polymerase II promoter	-	734
FGRRES_16913_M	Protein Cps3	F:metal ion binding	-	619
FGRRES_16923	Sarcosine oxidase	F:oxidoreductase activity; P:oxidation-reduction process	-	399
FGRRES_17072	Transporter protein	P:transmembrane transport; C:integral component of membrane	-	504
FGRRES_17122	Related to integral membrane protein PTH11	-		219
FGRRES_17214	Uroporphyrin-III C-methyltransferase / precorrin-2 dehydrogenase / sirohydrochlorin ferrochelatase	C:intracellular; F:uroporphyrin-III C-methyltransferase activity; F:precorrin-2 dehydrogenase activity; P:sulfate assimilation; P:methionine biosynthetic process; P:siroheme biosynthetic process; P:methylation; P:oxidation-reduction process; P:chlorophyll metabolic process	EC:1.3.1.76; EC:2.1.1.107	575
FGRRES_17238	C2H2 transcription factor	P:regulation of transcription, DNA-templated; F:metal ion binding; F:DNA binding; C:nucleus	-	1185
FGRRES_17366	Carbonic anhydrase	F:zinc ion binding; F:carbonate dehydratase activity; P:one-carbon metabolic process; P:nitrogen compound metabolic process	EC:4.2.1.1	214
FGRRES_17474_M	Demethylmenaquinone methyltransferase	F:methyltransferase activity; P:methylation	EC:2.1.1.0	342
FGRRES_17487	Nonribosomal peptide	F:catalytic activity; F:phosphopantetheine binding; P:cellular nitrogen compound biosynthetic process; P:organonitrogen compound biosynthetic process	-	11197
FGRRES_17502_M	Amino-acid permease inda1	C:integral component of membrane; F:amino acid transmembrane transporter activity; P:amino acid transmembrane transport	-	575
FGRRES_17515	Holin-like protein	-		552
FGRRES_17628_M	Hypothetical protein	-		787
FGRRES_17630	Hypothetical protein	-		78
FGRRES_20010	Hypothetical protein	-		78
FGRRES_20204	Hypothetical protein	-		72
FGRRES_20297	Hypothetical protein	-		87
FGRRES_20301	Hypothetical protein	-		82
FGRRES_20338	Hypothetical protein	-		62
FGRRES_20346	Hypothetical protein	-		77

## Sheet: Table S2
Table S2. Specifically induced transporter genes in the DON-treated tri5-12-tri101 mutant of F. graminearum.
Protein ID	Description	Substrate Profile (Predicted)							Transport Classification Database
		Amino Acid	Anion	Cation	Electron	Proteins/mRNA	Sugar	Other	Top hit	E-value	Description	ID	Type
FGRRES_00195	Monocarboxylate transporter 2	Yes	Yes	No	No	No	Yes	Yes	A1L1W9	6e-15	Thyroid hormones (TH) transporter, MCT10 of 505 aas and 12 TMSs	2.A.1.13.26	The Major Facilitator Superfamily (MFS)
FGRRES_00405	Transporter protein HOL1	Yes	Yes	No	No	No	No	Yes	P53389	2e-36	The Hol1 (Saccharomyces cerevisiae) MFS transporter (Mutation allows the uptake of histidinol and other cations)	2.A.1.2.33	The Major Facilitator Superfamily (MFS)
FGRRES_00416	MFS NNP nitrate/nitrite transporter	Yes	Yes	No	No	No	Yes	No	Q8X193	6e-151	High affinity nitrate/nitrite antiporter and uptake porter, NrtB	2.A.1.8.13	The Major Facilitator Superfamily (MFS)
FGRRES_00773	Copper transporter	No	Yes	No	No	No	Yes	Yes	Q4WHY8	6e-56	Plasma membrane copper uptake channel of 257 aas, CtrC	1.A.56.1.16	The Copper Transporter (Ctr) Family
FGRRES_01997	Tetracycline efflux protein	No	No	No	No	No	No	Yes	A4ZGP3	4e-34	Multidrug resistance Mfs1 protein of 583 aas and 14 TMSs. Exports natural mycotoxins and a variety of fungicides in Mycosphaerella graminicola	2.A.1.3.73	The Major Facilitator Superfamily (MFS)
FGRRES_02331	Monocarboxylate transporter	No	Yes	No	No	No	No	Yes	Q08777	2e-17	The high affinity (17 μM) facilitated diffusion, riboflavin-regulated riboflavin uptake system, Mch5	2.A.1.13.4	The Major Facilitator Superfamily (MFS)
FGRRES_02697	GDP-fucose transporter	No	No	No	No	No	Yes	Yes	Q9UUI8	2e-30	Uncharacterized transporter C22F8.04 (Schizosaccharomyces pombe)	2.A.7.16.3	The Drug/Metabolite Transporter (DMT) Superfamily
FGRRES_02978	MFS SP sugar:H+ symporter	No	No	No	No	No	Yes	Yes	Q8J0U9	0	Low affinity glucose:H+ symporter, MstC	2.A.1.1.58	The Major Facilitator Superfamily (MFS)
FGRRES_03015	transporter MCH2	No	No	No	No	No	Yes	Yes	O95907	1e-08	Short chain monocarboxylate (lactate) transporter 3, MCT3. MCT1, 3 and 4 require the ancillary protein, basigin (P35613; 8.A.23.1.1) for plasma membrane localization	2.A.1.13.9	The Major Facilitator Superfamily (MFS)
FGRRES_03033	Fluconazole resistance protein	No	No	No	No	No	No	Yes	A0ST42	5e-92	The host-nonselective polyketide perylenequinone toxin, cercosporin, exporter, Ctb4	2.A.1.2.79	The Major Facilitator Superfamily (MFS)
FGRRES_03045_M	phospholipid-translocating ATPase	Yes	No	No	No	No	Yes	No	Q08417	7e-28	The suppressor of sphingoid long chain base (LCB) sensitivity of an LCB-lyase mutation; putative flippase that exports LCBs across the cytoplasmic membrane, Rsb1p	9.A.26.1.2	The ComC DNA Uptake Competence (ComC) Family
FGRRES_03111	Urea active transporter	Yes	Yes	No	No	No	No	Yes	E5CZT5	0	Urea transporter, UreA of 693 aas.	2.A.21.6.6	The Solute:Sodium Symporter (SSS) Family
FGRRES_03162	Formate transporter	Yes	Yes	Yes	No	No	Yes	Yes	Q5AST3	2e-110	Nitrate uptake porter, NitA	1.A.16.2.2	The Formate-Nitrite Transporter (FNT) Family
FGRRES_03233	Sugar transporter	Yes	Yes	No	No	No	Yes	Yes	AIU34725.1	1e-48	Myo-inositol-specific uptake transporter, ITR1 of 509 aas and 12 TMSs. The Km for myo-inositol is about 1 mM; glucose and other inositols are apparently not transported	2.A.1.1.131	The Major Facilitator Superfamily (MFS)
FGRRES_03882	ATPase	No	No	Yes	No	No	No	Yes	P33302	0	Pleiotropic drug resistance (PDR; Pdr5) exporter; steroid exporter; sporidesmin toxicity suppressor (Sts1); MDR; cyclic nucleotide exporter; amphipathic anion exporter	3.A.1.205.1	The ATP-binding Cassette (ABC) Superfamily
FGRRES_04369	Myo-inositol transporter	No	No	No	No	No	No	Yes	P30606	3e-96	Myo-inositol transporter 2	2.A.1.1.104	The Major Facilitator Superfamily (MFS)
FGRRES_04598	CLC chloride channel protein	No	Yes	Yes	No	No	No	No	P51792	1e-115	The hepatocyte canalicular chloride channel/carrier, CLC-3 (I- > Br- > Cl-); outward rectifying; inactivated at positive voltages	2.A.49.2.3	The Chloride Carrier/Channel (ClC) Family
FGRRES_05011	tartrate transporter	Yes	Yes	No	No	No	No	Yes	P70786	2e-58	Putative tartrate porter	2.A.1.14.3	The Major Facilitator Superfamily (MFS)
FGRRES_06513	high-affinity nickel-transporter	No	Yes	Yes	No	No	Yes	Yes	Q7S3L8	1e-163	Putative high affinity nickel ion uptake transporter of 413 aas and 8 TMSs	2.A.52.1.8	The Ni2+-Co2+ Transporter (NiCoT) Family
FGRRES_06890	General alpha-glucoside permease	No	No	Yes	No	No	No	No	O14091	8e-84	Maltose/sucrose H+ : symporter, Sut1 (maltose, Km = 6 %u03BCM; sucrose, Km = 36 %u03BCM)	2.A.2.6.1	The Glycoside-Pentoside-Hexuronide (GPH):Cation Symporter Family
FGRRES_07832	Vacuolar iron transporter	No	No	Yes	No	No	No	Yes	Q9ZUA5	4e-56	The vacuolar Fe2+ uptake transporter, VIT1	2.A.89.1.2	The Vacuolar Iron Transporter (VIT) Family
FGRRES_07960	Membrane protein	No	Yes	No	No	No	No	Yes	G2R6Y3	0	The Mtp1 protein, essential for conidiation and conidial germination, of 520 aas and 12 TMSs	9.B.57.1.3	The Conidiation and Conidial Germination Protein (CCGP) Family
FGRRES_08230	DUF895 domain membrane protein	Yes	No	No	No	No	No	Yes	Q5A7S4	8e-127	The N-acetylglucosamine:H+ symporter, Ngt1	2.A.1.58.1	The Major Facilitator Superfamily (MFS)
FGRRES_09402_M	Sn-1,2-diacylglycerol partial	Yes	Yes	No	No	No	Yes	Yes	O82567	3e-55	Amino alcohol phosphotransferase, AAPT of 389 aas and 8 TMSs.	4.F.1.1.2	The Choline/EthanolaminePhosphotransferase 1 (CEPT1) Family
FGRRES_09497	SH3 domain-containing protein	No	No	No	Yes	Yes	No	No	Q99469	5e-09	The neuronal regulatory Src homology 3 (SH3) and cysteine-rich domain-containing protein, STAC, of 402 aas and 0 TMSs	8.A.34.1.2	The Endophilin (Endophilin) Family
FGRRES_10404	Family inorganic phosphate transporter	No	Yes	Yes	No	No	No	Yes	P15710	0	Pi-repressible Pi:Na+ symporter	2.A.20.2.1	The Inorganic Phosphate Transporter (PiT) Family
FGRRES_10888	DUF895 domain membrane protein	Yes	No	No	No	No	Yes	Yes	Q5A7S4	4e-128	The N-acetylglucosamine:H+ symporter, Ngt1	2.A.1.58.1	The Major Facilitator Superfamily (MFS)
FGRRES_12379_M	Amino acid transport protein GAP1	Yes	No	No	No	No	No	Yes	Q59YT0	9e-165	General amino and permease and transceptor, GAP2. Transports all amino acids including citruline and eight tested toxic amino acid derivatives	2.A.3.10.24	The Amino Acid-Polyamine-Organocation (APC) Family
FGRRES_16260	Monocarboxylate transporter 2	No	Yes	No	No	No	Yes	Yes	P36032	1e-13	Probable transporter MCH2	2.A.1.13.18	The Major Facilitator Superfamily (MFS)
FGRRES_16273_M	Chitin synthase	No	Yes	No	No	No	No	No	P29465	6e-16	Chitin synthase 3, Chs3, of 1165 aas and 6 TMSs	4.D.1.1.12	The Putative Vectorial Glycosyl Polymerization (VGP) Family
FGRRES_17072	Transporter protein	Yes	No	No	No	No	No	Yes	O43000	7e-48	Pantothenate:H+ symporter, Liz1 (mutants cause abnormal mitosis due to a defect in ribonucleotide reductase)	2.A.1.14.17	The Major Facilitator Superfamily (MFS)
FGRRES_17487	Nonribosomal peptide	No	No	Yes	No	No	No	No	P31119	1e-14	Bifunctional protein, Aas of 719 aas and 3 - 5 TMSs. Plays a role in lysophospholipid acylation	4.C.1.1.16	The Fatty Acid Transporter (FAT) Family
FGRRES_17502_M	Amino-acid permease inda1	Yes	No	No	No	No	Yes	Yes	Q9URZ4	2e-131	The basic amino acid (canavanine sensitivity) transporter, Cat1	2.A.3.10.21	The Amino Acid-Polyamine-Organocation (APC) Family
FGRRES_03541	Tri12, reference	No	Yes	No	No	No	No	Yes	Q9C1B3	0	The trichothecene efflux pump, TRI12	2.A.1.3.47	The Major Facilitator Superfamily (MFS)

## Sheet: Table S3
Table S3. The primers of qRT-PCR analysis used in this study.
Gene ID	Description	Forward primer	Reverse primer	Source
FGRRES_01997	MFS transporter	CCAATCACGCTGCTTCAAACC	ACCAACAGCCCAGCACAACC	This study
FGRRES_03033	MFS transporter	GGAACAGAGCTGTGCCTGAA	TGAGTGCTGCTTGAAAGATGG	This study
FGRRES_01141	PUT2-1	GCACCATCGGTCAGGGTAT	CGTAGAGTCGGGAAGTAGCAC	This study
FGRRES_16338	PUT2-2	TCAGATTGGCTGGACATTACG	GGCGGAGAAGTTGAAGGGA	This study
FGRRES_05554	GTA-1	CAAGCCTTACCGTCAGTTCAA	CCTTACCACGAAGGTTCTCAAT	This study
FGRRES_06751	GTA-2	GTCAGTTCAACACCTGGATTGG	TCGGAGGTTCTGGATGTACTCG	This study
FGRRES_06752	SSADH-1	GTTATCGAGCTTGCCAATGAC	CTGAGTACACCGCAGTTGAC	Bönnighausen et al, 2015
FGRRES_11843	SSADH-2	AAGTGAATGATCCTTCAACTGGC	GGAATGAAGGGAACGCATCAG	Bönnighausen et al, 2015
FGRRES_04196	SSADH-3	CTACCACAAGGAGGTCATTTCTG	GGCAGTAGAAGGCTCAAAGAC	Bönnighausen et al, 2015
FGRRES_00746	Reference gene	CAATGGCCTTCCTGGACTTG	GCGTTGGGCAGATTTCGTAG	This study
